# Supplementary material for: Fluorescent Nanocomposite Hydrogels Based on Conjugated Polymer Nanoparticles as Platforms for Alkaline Phosphatase Detection
Source: Biosensors (Basel). 2023 Mar 21;13(3):408. doi: 10.3390/bios13030408 (PMC10046353; doi:10.3390/bios13030408)
Supplement: Supplementary file 1 [file biosensors-13-00408-s001.zip]

Archive with 1 entries (1 files):
- biosensors-2259388-supplementary.pdf
